# Supplementary material for: Triple Reporter Assay: A Non-Overlapping Luciferase Assay for the Measurement of Complex Macromolecular Regulation in Cancer Cells Using a New Mushroom Luciferase–Luciferin Pair
Source: Sensors (Basel). 2023 Aug 22;23(17):7313. doi: 10.3390/s23177313 (PMC10490530; doi:10.3390/s23177313)
Supplement: Supplementary file 1 [file sensors-23-07313-s001.zip]

Archive with 1 entries (1 files):
- sensors-2554474-supplementary.pdf
